# Supplementary material for: Metabolomic Analysis of SCD during Goose Follicular Development: Implications for Lipid Metabolism
Source: Genes (Basel). 2020 Aug 26;11(9):1001. doi: 10.3390/genes11091001 (PMC7565484; doi:10.3390/genes11091001)
Supplement: Supplementary file 1 [file genes-11-01001-s001.zip]

Archive with 20 entries (19 files):
- Supplementary data/
- Supplementary data/Figure S 1.pdf
- Supplementary data/Figure S 2A.tif
- Supplementary data/Figure S 2B.tif
- Supplementary data/Figure S 2C.tif
- Supplementary data/Figure S 2D.tif
- Supplementary data/Figure S 3A.tif
- Supplementary data/Figure S 3B.tif
- Supplementary data/Figure S 3C.tif
- Supplementary data/Figure S 3D.tif
- Supplementary data/Figure S 3E.tif
- Supplementary data/Figure S 3F.tif
- Supplementary data/Figure S 3G.tif
- Supplementary data/Figure S 3H.tif
- Supplementary data/Figure S 3I.tif
- Supplementary data/Table S 1.docx
- Supplementary data/Table S 2.docx
- Supplementary data/Table S 3.docx
- Supplementary data/Table S 4.docx
- Supplementary data/~$ Table 1.docx
